# Supplementary material for: Spatial heterogeneity of tumor microenvironment influences the prognosis of clear cell renal cell carcinoma
Source: J Transl Med. 2023 Jul 20;21:489. doi: 10.1186/s12967-023-04336-8 (PMC10360235; doi:10.1186/s12967-023-04336-8)
Supplement: Supplementary file 6 — Additional file 6: Table S1. Information of ccRCC tissue microarray. Table S2. Patient information for samples enrolled in the study (ccRCC tissue microarray). Table S3. Antibody panel used for acquiring images with IMC. Table S4. Details of IMC acquired images. Table S5. Cell type annotation rules. Table S6. Information of patients receiving targeted therapy and/or immunotherapy. [file 12967_2023_4336_MOESM6_ESM.xlsx]

## Sheet: 1. Microarray information
Table S1. Information of ccRCC tissue microarray
Patient ID	Site of sample	Tissue type	Pathology
1	A01	cancerous tissue	clear cell renal cell carcinoma
	A02	paracancerous tissue	renal tissue
2	A03	cancerous tissue	clear cell renal cell carcinoma
	A04	paracancerous tissue	renal tissue
3	A05	cancerous tissue	clear cell renal cell carcinoma
	A06	paracancerous tissue	renal tissue
4	A07	cancerous tissue	clear cell renal cell carcinoma
	A08	paracancerous tissue	renal tissue
5	A09	cancerous tissue	clear cell renal cell carcinoma
	A10	paracancerous tissue	renal tissue
6	A11	cancerous tissue	clear cell renal cell carcinoma
	A12	paracancerous tissue	renal tissue
7	A13	cancerous tissue	clear cell renal cell carcinoma
	A14	paracancerous tissue	renal tissue
8	A15	cancerous tissue	clear cell renal cell carcinoma
	A16	paracancerous tissue	renal tissue
9	A17	cancerous tissue	clear cell renal cell carcinoma
	A18	paracancerous tissue	renal tissue
10	B01	cancerous tissue	clear cell renal cell carcinoma
	B02	paracancerous tissue	renal tissue
11	B03	cancerous tissue	clear cell renal cell carcinoma
	B04	paracancerous tissue	renal tissue
12	B05	cancerous tissue	clear cell renal cell carcinoma
	B06	paracancerous tissue	renal tissue
13	B07	cancerous tissue	clear cell renal cell carcinoma
	B08	paracancerous tissue	renal tissue
14	B09	cancerous tissue	clear cell renal cell carcinoma
	B10	paracancerous tissue	renal tissue
15	B11	cancerous tissue	clear cell renal cell carcinoma
	B12	paracancerous tissue	renal tissue
16	B13	cancerous tissue	clear cell renal cell carcinoma
	B14	paracancerous tissue	renal tissue
17	B15	cancerous tissue	clear cell renal cell carcinoma
	B16	paracancerous tissue	renal tissue
18	B17	cancerous tissue	clear cell renal cell carcinoma
	B18	paracancerous tissue	renal tissue
19	C01	cancerous tissue	clear cell renal cell carcinoma
	C02	paracancerous tissue	renal tissue
20	C03	cancerous tissue	clear cell renal cell carcinoma
	C04	paracancerous tissue	renal tissue
21	C05	cancerous tissue	clear cell renal cell carcinoma
	C06	paracancerous tissue	renal tissue
22	C07	cancerous tissue	clear cell renal cell carcinoma
	C08	paracancerous tissue	renal tissue
23	C09	cancerous tissue	clear cell renal cell carcinoma
	C10	paracancerous tissue	renal tissue
24	C11	cancerous tissue	clear cell renal cell carcinoma
	C12	paracancerous tissue	renal tissue
25	C13	cancerous tissue	clear cell renal cell carcinoma
	C14	paracancerous tissue	renal tissue
26	C15	cancerous tissue	clear cell renal cell carcinoma
	C16	paracancerous tissue	renal tissue
27	C17	cancerous tissue	clear cell renal cell carcinoma
	C18	paracancerous tissue	renal tissue
28	D01	cancerous tissue	clear cell renal cell carcinoma
	D02	paracancerous tissue	renal tissue
29	D03	cancerous tissue	clear cell renal cell carcinoma
	D04	paracancerous tissue	renal tissue
30	D05	cancerous tissue	clear cell renal cell carcinoma
	D06	paracancerous tissue	renal tissue
31	D07	cancerous tissue	clear cell renal cell carcinoma
	D08	paracancerous tissue	renal tissue
32	D09	cancerous tissue	clear cell renal cell carcinoma
	D10	paracancerous tissue	renal tissue
33	D11	cancerous tissue	clear cell renal cell carcinoma
	D12	paracancerous tissue	renal tissue
34	D13	cancerous tissue	clear cell renal cell carcinoma
	D14	paracancerous tissue	renal tissue
35	D15	cancerous tissue	clear cell renal cell carcinoma
	D16	paracancerous tissue	renal tissue
36	D17	cancerous tissue	clear cell renal cell carcinoma
	D18	paracancerous tissue	renal tissue
37	E01	cancerous tissue	clear cell renal cell carcinoma
	E02	paracancerous tissue	renal tissue
38	E03	cancerous tissue	clear cell renal cell carcinoma
	E04	paracancerous tissue	renal tissue
39	E05	cancerous tissue	clear cell renal cell carcinoma
	E06	paracancerous tissue	renal tissue
40	E07	cancerous tissue	clear cell renal cell carcinoma
	E08	paracancerous tissue	renal tissue
41	E09	cancerous tissue	clear cell renal cell carcinoma
	E10	paracancerous tissue	renal tissue
42	E11	cancerous tissue	clear cell renal cell carcinoma
	E12	paracancerous tissue	renal tissue
43	E13	cancerous tissue	clear cell renal cell carcinoma
	E14	paracancerous tissue	renal tissue
44	E15	cancerous tissue	clear cell renal cell carcinoma
	E16	paracancerous tissue	renal tissue
45	E17	cancerous tissue	clear cell renal cell carcinoma
	E18	paracancerous tissue	renal tissue
46	F01	cancerous tissue	clear cell renal cell carcinoma
	F02	paracancerous tissue	renal tissue
47	F03	cancerous tissue	clear cell papillary renal cell carcinoma
	F04	paracancerous tissue	renal tissue
48	F05	cancerous tissue	clear cell renal cell carcinoma
	F06	paracancerous tissue	renal tissue
49	F07	cancerous tissue	clear cell renal cell carcinoma
	F08	paracancerous tissue	renal tissue
50	F09	cancerous tissue	clear cell renal cell carcinoma
	F10	paracancerous tissue	renal tissue
51	F11	cancerous tissue	clear cell renal cell carcinoma
	F12	paracancerous tissue	renal tissue
52	F13	cancerous tissue	clear cell renal cell carcinoma
	F14	paracancerous tissue	renal tissue
53	F15	cancerous tissue	clear cell renal cell carcinoma
	F16	paracancerous tissue	renal tissue
54	F17	cancerous tissue	clear cell renal cell carcinoma
	F18	paracancerous tissue	renal tissue
55	G01	cancerous tissue	clear cell renal cell carcinoma
	G02	paracancerous tissue	renal tissue
56	G03	cancerous tissue	clear cell renal cell carcinoma
	G04	paracancerous tissue	renal tissue
57	G05	cancerous tissue	clear cell renal cell carcinoma
	G06	paracancerous tissue	renal tissue
58	G07	cancerous tissue	clear cell renal cell carcinoma
	G08	paracancerous tissue	renal tissue
59	G09	cancerous tissue	clear cell renal cell carcinoma
	G10	paracancerous tissue	renal tissue
60	G11	cancerous tissue	clear cell renal cell carcinoma
	G12	paracancerous tissue	renal tissue
61	G13	cancerous tissue	clear cell renal cell carcinoma
	G14	paracancerous tissue	renal tissue
62	G15	cancerous tissue	clear cell renal cell carcinoma
	G16	paracancerous tissue	renal tissue
63	G17	cancerous tissue	clear cell renal cell carcinoma
	G18	paracancerous tissue	renal tissue
64	H01	cancerous tissue	clear cell renal cell carcinoma
	H02	paracancerous tissue	renal tissue
65	H03	cancerous tissue	clear cell renal cell carcinoma
	H04	paracancerous tissue	renal tissue
66	H05	cancerous tissue	clear cell renal cell carcinoma
	H06	paracancerous tissue	renal tissue
67	H07	cancerous tissue	clear cell renal cell carcinoma
	H08	paracancerous tissue	renal tissue
68	H09	cancerous tissue	clear cell renal cell carcinoma
	H10	paracancerous tissue	renal tissue
69	H11	cancerous tissue	clear cell renal cell carcinoma
	H12	paracancerous tissue	renal tissue
70	H13	cancerous tissue	clear cell renal cell carcinoma
	H14	paracancerous tissue	renal tissue
71	H15	cancerous tissue	clear cell renal cell carcinoma
	H16	paracancerous tissue	renal tissue
72	H17	cancerous tissue	clear cell renal cell carcinoma
	H18	paracancerous tissue	renal tissue
73	I01	cancerous tissue	clear cell renal cell carcinoma
	I02	paracancerous tissue	renal tissue
74	I03	cancerous tissue	clear cell renal cell carcinoma
	I04	paracancerous tissue	renal tissue
75	I05	cancerous tissue	clear cell renal cell carcinoma
	I06	paracancerous tissue	renal tissue
76	I07	cancerous tissue	clear cell renal cell carcinoma
	I08	paracancerous tissue	renal tissue
77	I09	cancerous tissue	clear cell renal cell carcinoma
	I10	paracancerous tissue	renal tissue
78	I11	cancerous tissue	clear cell papillary renal cell carcinoma
	I12	paracancerous tissue	renal tissue
79	I13	cancerous tissue	clear cell renal cell carcinoma (sarcomatoid differentiation)
	I14	paracancerous tissue	renal tissue
80	I15	cancerous tissue	clear cell renal cell carcinoma
	I16	paracancerous tissue	renal tissue
81	I17	cancerous tissue	clear cell renal cell carcinoma
	I18	paracancerous tissue	renal tissue
82	J01	cancerous tissue	clear cell renal cell carcinoma
	J02	paracancerous tissue	renal tissue
83	J03	cancerous tissue	clear cell renal cell carcinoma
	J04	paracancerous tissue	renal tissue
84	J05	cancerous tissue	clear cell renal cell carcinoma
	J06	paracancerous tissue	renal tissue
85	J07	cancerous tissue	clear cell renal cell carcinoma
	J08	paracancerous tissue	renal tissue
86	J09	cancerous tissue	clear cell renal cell carcinoma
	J10	paracancerous tissue	renal tissue
87	J11	cancerous tissue	clear cell renal cell carcinoma
	J12	paracancerous tissue	renal tissue
88	J13	cancerous tissue	clear cell renal cell carcinoma
	J14	paracancerous tissue	renal tissue
89	J15	cancerous tissue	clear cell renal cell carcinoma
	J16	paracancerous tissue	renal tissue
90	J17	cancerous tissue	clear cell renal cell carcinoma
	J18	paracancerous tissue	renal tissue
	K01	Anchor point

## Sheet: 2. patient information
Table S2. Patient information for samples enrolled in the study (ccRCC tissue microarray)
Patient ID	Site of sample	Survival time (month)	Event	Gender	Age	Tumor size	T	N	M	Pathological grade	AJCC	PD-L1 intensity	TC
2	A03	106	alive	male	29	4	T2	N0	M0	II	II	1	0.1
3	A05	106	alive	female	66	10	T2	N0	M0	II	II	1.5	1
4	A07	——	miss	male	34	2.5	T2	N0	M0	II	II	1.5	0.7
5	A09	106	alive	male	71	8	T2	N0	M0	II	II	1	0.1
7	A13	8	dead	male	79	4	T1	N0	M0	I	I	1	0.3
8	A15	67	dead	female	73	8	T2	N0	M0	II-III	II	1.25	0.3
9	A17	105	alive	male	44	3	T1	N0	M0	I	I	——	——
11	B03	105	alive	female	73	3.5	T2	N0	M0	I-II	II	1	0.05
13	B07	——	miss	male	55	2	T2	N0	M0	I-II	II	1	0.01
14	B09	——	miss	male	60	4	T1	N0	M0	I	I	0	0
15	B11	105	alive	male	44	7	T2	N0	M0	II	II	1	0.01
16	B13	61	dead	male	78	7	T1	N0	M0	II	I	1	0.01
17	B15	2	dead	male	55	4	T2	N0	M0	I	II	1	0.01
19	C01	8	dead	male	58	4.5	T1	——	M0	I	——	1	0.05
20	C03	103	alive	male	61	3.5	T1	N0	M0	I	I	1	0.05
21	C05	8	dead	female	67	4	T2	N1	M0	II-III	III	1	<1%
22	C07	103	alive	male	52	10	T1	N0	M0	II	I	1	0.5
23	C09	72	dead	male	62	14	T1	N0	M0	II-III	I	1	0.01
24	C11	103	alive	female	44	10	T1	N0	M0	I-II	I	1.5	0.05
25	C13	103	alive	male	57	5.5	T3	N0	M0	II-III	III	1	0.01
26	C15	8	dead	female	74	2.5	T3	N0	M0	III	III	1.5	0.35
27	C17	101	alive	female	60	7	T1	——	M0	III	——	——	——
28	D01	101	alive	female	57	4	T1	N0	M0	I	I	1.5	0.01
29	D03	101	alive	female	48	2.5	T1	N0	M0	II	I	1	0.5
30	D05	101	alive	male	71	9	T1	N0	M0	II-III	I	——	——
31	D07	101	alive	male	72	4	T1	N0	M0	I-II	I	1	0.01
32	D09	34	dead	male	65	7	T2	N0	M0	I-III	II	1.25	0.35
33	D11	79	dead	female	78	3.8	T1	N0	M0	I	I	1	0.01
34	D13	100	alive	female	44	7	T2	N0	M0	I	II	1.5	0.01
36	D17	63	dead	male	37	9	T2	N0	M0	III	II	——	——
37	E01	100	alive	male	50	2.4	T1	N0	M0	I-II	I	1.5	0.2
38	E03	100	alive	male		3	T1	N0	M0	II	I	1	0.5
39	E05	100	alive	female	42	4.5	T1	N0	M0	III	I	1	<1%
40	E07	3	dead	male	57	11	T3	N0	M0	III	III	1	0.15
41	E09	45	dead	male	67	3.5	T1	N0	M0	II	I	1	0.05
42	E11	99	alive	female	57	5	T1	N0	M0	I-II	I	1	0.2
43	E13	99	alive	male	65	5	T1	N0	M0	I-II	I	1	0.01
44	E15	48	dead	female	71	8	T2	N0	M0	II	II	1	0.2
45	E17	99	alive	female	39	3.5	T1	N0	M0	II	I	——	——
46	F01	61	dead	female	72	10	T2	N0	M0	I-II	II	1	0.01
48	F05	99	alive	male	55	9	T2	N0	M0	II	II	1	0.01
49	F07	49	dead	male	57	4	T1	N0	M0	I	I	1.5	0.25
50	F09	98	alive	female	48	11	T3	N0	M0	I	III	1	0.05
51	F11	36	dead	male	70	4	T1	N0	M0	III	I	1.5	1
52	F13	98	alive	male	48	6	T1	N0	M0	III-IV	I	1	0.01
53	F15	98	alive	male	70	4	T1	N0	M0	I-II	I	1	0.01
54	F17	59	dead	male	77	5.5	T1	N0	M0	I-III	I	1	0.05
55	G01	98	alive	male	37	4	T1	N0	M0	I-II	I	0	0
56	G03	98	alive	male	57	10	T2	N0	M0	III	II	0	0
57	G05	98	alive	male	75	3	T1	N0	M0	II	I	0	0
58	G07	98	alive	male	51	5	T1	N0	M0	II	I	1	0.01
60	G11	62	dead	female	82	6.5	T1	N0	M0	II-III	I	0.5	0.4
61	G13	32	dead	female	66	11	T3	N0	M1	II	IV	1	0.3
62	G15	97	alive	female	55	5.5	T1	N0	M0	I-II	I	1	0.1
63	G17	97	alive	male	55	4.5	T1	N0	M0	II	I	1	0.4
64	H01	66	dead	female	61	8.5	T2	N0	M0	III	II	1	0.1
65	H03	97	alive	male	54	3.5	T1	N0	M0	I	I	1	0.3
66	H05	95	alive	male	44	5	T1	N0	M0	I-II	I	1.5	0.4
67	H07	18	dead	male	59	10	T2	N0	M0	III	II	1	<1%
68	H09	95	alive	male	66	3.3	T1	N0	M0	II	I	1	0.1
69	H11	95	alive	——	——	7	T1	N0	M0	I-II	I	0	0
71	H15	43	dead	male	79	4	T1	N0	M0	I-II	I	0	0
73	I01	93	alive	male	54	5.5	T1	N0	M0	II-III	I	1	0.05
74	I03	93	alive	female	46	4.5	T1	N0	M0	I-II	I	1	0.5
75	I05	92	alive	male	55	4	T1	N0	M0	I	I	1	0.05
76	I07	92	alive	male	61	3.5	T1	N0	M0	II	I	1	0.05
77	I09	92	alive	male	51	2.5	T1	N0	M0	II	I	1	0.05
81	I17	92	alive	female	55	3	T1	N0	M0	I	I	1	0.05
82	J01	45	dead	male	60	10.5	T2	N0	M0	II-III	II	1.25	0.7
83	J03	92	alive	male	64	4.5	T1	N0	M0	I	I	1	0.05
85	J07	92	alive	male	55	6	T1	N0	M0	I-II	I	1	<1%
86	J09	73	dead	female	64	5	T1	N0	M0	II	I	1	0.3
87	J11	91	alive	male	59	7	T1	N0	M0	I	I	1	<1%
88	J13	91	alive	male	56	4.5	T1	N0	M0	I	I	1	<1%
90	J17	30	dead	male	64	5	T1	N0	M0	II-III	I	1.5	0.7

## Sheet: 3. antibody panel
Table S3. Antibody panel used for acquiring images with IMC.
Mass	Metal	Marker	Target	Clone	Vendor	Dilution
141	Pr	aSMA	Alpha-smooth muscle actin	1A4	Fluidigm	1:400
143	Nd	Vim	Vimentin	D21H3	Fluidigm	1:300
147	Sm	CD163	CD163	D1H2	Fluidigm	1:100
148	Nd	PanCK	Pan-keratin	C11	Fluidigm	1:200
150	Nd	PD-L1	PD-L1	SP142	Fluidigm	1:50
151	Eu	CD31	CD31	Polyclonal	Fluidigm	1:50
155	Gd	FOXP3	FOXP3	236A/E7	Fluidigm	1:50
156	Gd	CD4	CD4	EPR6855	Fluidigm	1:50
158	Gd	Ecad	E-cadherin	24E10	Fluidigm	1:400
159	Tb	CD68	CD68	KP1	Fluidigm	1:600
161	Dy	CD20	CD20	H1	Fluidigm	1:600
162	Dy	CD8a	CD8a	CD8/144B	Fluidigm	1:100
165	Ho	PD-1	PD-1	ERP4877(2)	Fluidigm	1:50
167	Er	GZMB	Granzyme B	EPR20129-217	Fluidigm	1:100
168	Er	KI67	Ki-67	B56	Fluidigm	1:100
170	Er	CD3	CD3	Polyclonal	Fluidigm	1:100
173	Yb	CD45RO	CD45RO	UCHL1	Fluidigm	1:400
191/193	Ir	DNA	Iridium	Ir	Fluidigm	1:400
195	Pt	ICSK1	Cell boundary	—	Fluidigm	1:200
196	Pt	ICSK2	Cell boundary	—	Fluidigm	1:200
198	Pt	ICSK3	Cell boundary	—	Fluidigm	1:200

## Sheet: 4. Details of IMC images
Table S4. Details of IMC acquired images
Patient	Site of sample	Image name	Image size	Cells per image	Total cells per patient
2	A3	P2	1234×946	7434	7434
3	A5	P3	1112×835	2431	2431
4	A07	P4	1275×856	5816	5816
5	A09	P5	1262×835	5333	5333
7	A13	P7	1220×659	3408	3408
8	A15	P8	1225×715	5163	5163
9	A17	P9	1241×835	6032	6032
11	B03	P11	1139×1140	8632	8632
13	B07	P13	1077×1247	8089	8089
14	B09	P14	1103×1140	7316	7316
15	B11	P15	1121×563	2636	2636
16	B13	P16	1504×1280	9857	9857
17	B15	P17-1	1143×1102	1240	5871
		P17-2	1217×884	4631
19	C01	P19	961×938	3435	3435
20	C03	P20	1138×1096	7248	7248
21	C05	P21	1075×816	3429	3429
22	C07	P22	1123×1300	11929	11929
23	C09	P23	1025×1059	5167	5167
24	C11	P24	1135×1318	5422	5422
25	C13	P25	1385×1392	9234	9234
26	C15	P26	1176×1287	7014	7014
27	C17	P27	1030×1420	11221	11221
28	D01	P28-1	1164×555	3155	5143
		P28-2	823×436	1988
29	D03	P29	1112×1281	14162	14162
30	D05	P30	1334×1135	6567	6567
31	D07	P31	510×1374	2256	2256
32	D09	P32	1286×1357	11687	11687
33	D11	P33	1252×1337	5811	5811
34	D13	P34-1	1192×641	4601	6619
		P34-2	496×710	2018
36	D17	P36	1131×1311	7173	7173
37	E01	P37	1091×1106	8093	8093
38	E03	P38	1224×1167	8729	8729
39	E05	P39	1066×1283	6354	6354
40	E07	P40	1336×1377	10408	10408
41	E09	P41	1285×1433	13316	13316
42	E11	P42	1197×1281	9838	9838
43	E13	P43	1131×1098	6209	6209
44	E15	P44	1279×1116	5921	5921
45	E17	P45	1210×1310	4868	4868
46	F01	P46	1065×1111	7006	7006
48	F05	P48	1043×537	1473	1473
49	F07	P49-1	724×1309	2010	3440
		P49-2	567×510	1430
50	F09	P50	1096×1235	6543	6543
51	F11	P51	1364×1306	9141	9141
52	F13	P52	1254×1486	7940	7940
53	F15	P53	862×1387	4376	4376
54	F17	P54	1220×506	1676	1676
55	G01	P55-1	534×532	1129	4006
		P55-2	1106×579	2877
56	G03	P56-1	1222×498	1246	5606
		P56-2	780×279	847
		P56-3	585×277	3513
57	G05	P57	1113×1391	7360	7360
58	G07	P58	1421×1309	8885	8885
60	G11	P60-1	1211×554	2925	4916
		P60-2	700×672	1991
61	G13	P61	1256×1410	8964	8964
62	G15	P62	1152×1280	10061	10061
63	G17	P63	507×1056	2571	2571
64	H01	P64	970×1018	2362	2362
65	H03	P65	585×397	1253	1253
66	H05	P66-1	1087×306	1353	4292
		P66-2	418×695	1132
		P66-3	529×668	1807
67	H07	P67	1309×1309	7323	7323
68	H09	P68	1304×1338	6890	6890
69	H11	P69	1309×1218	8855	8855
71	H15	P71	1184×1347	6963	6963
73	I01	P73	754×925	2021	2021
74	I03	P74	984×1061	5086	5086
75	I05	P75-1	1140×500	1716	3514
		P75-2	1114×502	1798
76	I07	P76	1254×1308	6127	6127
77	I09	P77	1338×1406	5126	5126
81	I17	P81	1268×1114	11657	11657
82	J01	P82	1136×634	2773	2773
83	J03	P83	1276×672	4187	4187
85	J07	P85	1136×854	3648	3648
86	J09	P86	990×776	4568	4568
87	J11	P87	1152×881	3505	3505
88	J13	P88	1088×864	5559	5559
90	J17	P90	1070×858	3900	3900

## Sheet:  5. Cell type annotation rules
Table S5. Cell type annotation rules
Broad cell types	Specific cell type	Marker
T cells		CD3+
	CD8+ T cells	CD3+CD8a+
	helper T cells	CD3+CD4+
	T other cells	CD3+CD4-/CD8a-
	regulatary T cells	Foxp3+/CD3+/CD4+
B cells		CD20+
Macrophage		CD68+
	CD163+ Macrophage	CD68+/CD163+
	CD163- Macrophage	CD68+/CD163-
Mesenchymal cells		Vimentin+
Endothelial cells		CD31+
Fibroblast		αSMA+
Tumor cells		E-Cad/PanCK+

## Sheet: 6. patients receiving targeted 
Table S6. Information of patients receiving targeted therapy and/or immunotherapy
	Age (yr)	Gender	first-line treatment	Outcome of the first-line treatment	Second-line treatment	Outcome of the second-line treatment	Survival since treatment (mth)	Event
Case 1	72	male	Sunitinib	SD	-	-	14	dead
Case 2	47	male	Sunitinib	SD	-	-	6	alive
Case 3	66	male	Sunitinib	PR	-	-	7	alive
Case 4	52	female	Sunitinib	PD	-	-	5	dead
Case 5	66	male	Sunitinib	PD	Axitinib+Pembrolizumab	PD	6	dead
